# Supplementary material for: Identification of combinatorial host-specific signatures with a potential to affect host adaptation in influenza A H1N1 and H3N2 subtypes
Source: BMC Genomics. 2016 Jul 29;17:529. doi: 10.1186/s12864-016-2919-4 (PMC4966792; doi:10.1186/s12864-016-2919-4)
Supplement: Additional file 1: — This file contains the lists of significant features that were selected by MCFS for all the proteins of both subtypes. (XLSX 74 kb) [file 12864_2016_2919_MOESM1_ESM.xlsx]

## Sheet: HA_H1N1
Position	Attribute	RI-norm	P-value
1	P9	0.718231	<2.7E-297
2	P155	0.656396	<2.7E-297
3	P435	0.650665	<2.7E-297
4	P241	0.611238	<2.7E-297
5	P85	0.579947	<2.7E-297
6	P253	0.55539	<2.7E-297
7	P224	0.552277	<2.7E-297
8	P97	0.551069	<2.7E-297
9	P130	0.542611	<2.7E-297
10	P168	0.538678	<2.7E-297
11	P276	0.529322	<2.7E-297
12	P78	0.516355	<2.7E-297
13	P252	0.505151	<2.7E-297
14	P471	0.500403	<2.7E-297
15	P2	0.475067	<2.7E-297
16	P460	0.466935	<2.7E-297
17	P362	0.46097	<2.7E-297
18	P239	0.393258	<2.7E-297
19	P279	0.358958	<2.7E-297
20	P204	0.335555	<2.7E-297
21	P269	0.328217	<2.7E-297
22	P278	0.272001	<2.7E-297
23	P144	0.269525	<2.7E-297
24	P222	0.263685	<2.7E-297
25	P62	0.254314	<2.7E-297
26	P183	0.228123	<2.7E-297
27	P416	0.221654	<2.7E-297
28	P15	0.21205	<2.7E-297
29	P16	0.201178	<2.7E-297
30	P275	0.186954	<2.7E-297
31	P111	0.183583	<2.7E-297
32	P226	0.174559	<2.7E-297
33	P233	0.169118	<2.7E-297
34	P137	0.156169	<2.7E-297
35	P88	0.147337	<2.7E-297
36	P145	0.146806	<2.7E-297
37	P156	0.142641	<2.7E-297
38	P291	0.123255	<2.7E-297
39	P200	0.121483	<2.7E-297
40	P163	0.117188	<2.7E-297
41	P490	0.0976175	<2.7E-297
42	P303	0.097252	<2.7E-297
43	P22	0.0945532	<2.7E-297
44	P185	0.077645	<2.7E-297
45	P300	0.0686312	5.8215e-67
46	P10	0.0668017	<2.7E-297
47	P60	0.0648752	6.4539e-231
48	P256	0.0625165	<2.7E-297
49	P86	0.0619709	2.2184e-194
50	P13	0.0605026	9.2043e-299
51	P203	0.0591536	2.0797e-19
52	P100	0.0504021	9.4227e-249
53	P73	0.0497795	<2.7E-297
54	P89	0.0496733	<2.7E-297
55	P91	0.0491358	6.3666e-49
56	P101	0.0487214	7.5777e-174
57	P510	0.0486317	<2.7E-297
58	P220	0.0459982	8.2253e-224
59	P6	0.0458593	8.0538e-87
60	P74	0.0440333	<2.7E-297
61	P544	0.0429721	1.2343e-194
62	P284	0.0423325	3.5166e-97
63	P146	0.0393866	<2.7E-297
64	P71	0.0379326	2.8403e-145
65	P225	0.0374484	<2.7E-297
66	P68	0.03651	<2.7E-297
67	P382	0.0356242	1.5005e-259
68	P159	0.0351119	1.9493e-35
69	P196	0.0335659	<2.7E-297
70	P14	0.0334586	3.6069e-61
71	P477	0.0332192	2.2608e-35
72	P454	0.0329155	1.185e-257
73	P170	0.0310003	1.0583e-16
74	P331	0.0307581	<2.7E-297
75	P244	0.0306875	<2.7E-297
76	P217	0.0302157	9.2636e-239
77	P277	0.028877	3.3458e-32
78	P319	0.0282218	1.9388e-197
79	P152	0.0282129	<2.7E-297
80	P172	0.0277147	1.6625e-18
81	P526	0.0268435	5.6277e-207
82	P258	0.0256584	1.8091e-127
83	P90	0.0253747	4.4786e-13
84	P166	0.0250443	1.6888e-182
85	P177	0.0248579	1.2861e-50
86	P419	0.0247025	5.555e-124
87	P113	0.0236405	2.4215e-33
88	P219	0.0235932	4.5154e-47
89	P262	0.0233495	6.2411e-82
90	P267	0.0232558	1.3578e-107
91	P4	0.0230916	2.9613e-40
92	P212	0.0228498	2.5695e-33
93	P201	0.0225963	8.9644e-14
94	P173	0.022314	7.1595e-10
95	P20	0.0217134	7.3485e-171
96	P325	0.0216086	2.9451e-170
97	P290	0.0201942	9.6081e-06
98	P174	0.0193752	2.9042e-82
99	P228	0.0189033	2.5035e-30
100	P103	0.0187647	1.3421e-20
101	P211	0.0185927	1.0038e-15
102	P421	0.0185198	9.4136e-114
103	P294	0.0181618	1.1912e-56
104	P516	0.0181384	1.8184e-13
105	P251	0.0180621	1.9846e-08
106	P527	0.0180374	1.0676e-76
107	P489	0.017688	5.5846e-77
108	P525	0.0174718	3.2898e-202
109	P102	0.0172067	3.4629e-35
110	P210	0.0164057	0.010095
111	P289	0.0163512	4.8416e-06
112	P305	0.0161464	1.1802e-89
113	P150	0.0160524	3.2223e-59
114	P312	0.0158115	3.7766e-25
115	P390	0.0156074	5.0516e-113

## Sheet: HA_H3N2
Position	Attribute	RI-norm	P-value
1	P48	0.845696	<2.7E-297
2	P401	0.780026	<2.7E-297
3	P95	0.607736	<2.7E-297
4	P245	0.605653	<2.7E-297
5	P98	0.547484	<2.7E-297
6	P139	0.503205	<2.7E-297
7	P80	0.446308	<2.7E-297
8	P71	0.404997	<2.7E-297
9	P348	0.398139	<2.7E-297
10	P163	0.378819	<2.7E-297
11	P224	0.377993	<2.7E-297
12	P261	0.37639	<2.7E-297
13	P109	0.33102	<2.7E-297
14	P265	0.324598	<2.7E-297
15	P70	0.308195	<2.7E-297
16	P496	0.306072	<2.7E-297
17	P160	0.302686	<2.7E-297
18	P558	0.298714	<2.7E-297
19	P189	0.29495	<2.7E-297
20	P14	0.289904	<2.7E-297
21	P79	0.270057	<2.7E-297
22	P230	0.265286	<2.7E-297
23	P470	0.26395	<2.7E-297
24	P209	0.257422	<2.7E-297
25	P213	0.256112	<2.7E-297
26	P324	0.253096	<2.7E-297
27	P99	0.23058	<2.7E-297
28	P293	0.224264	<2.7E-297
29	P316	0.223816	<2.7E-297
30	P277	0.222126	<2.7E-297
31	P507	0.220113	<2.7E-297
32	P205	0.189073	<2.7E-297
33	P292	0.186594	<2.7E-297
34	P143	0.18566	<2.7E-297
35	P207	0.183163	<2.7E-297
36	P100	0.181538	<2.7E-297
37	P469	0.165717	<2.7E-297
38	P138	0.164782	<2.7E-297
39	P11	0.164763	<2.7E-297
40	P177	0.139956	<2.7E-297
41	P243	0.133161	<2.7E-297
42	P152	0.116945	1.3802e-237
43	P141	0.114093	2.2628e-298
44	P219	0.112425	<2.7E-297
45	P111	0.103512	<2.7E-297
46	P403	0.100477	<2.7E-297
47	P206	0.093573	2.1274e-106
48	P174	0.0916788	<2.7E-297
49	P7	0.0904256	<2.7E-297
50	P27	0.0877713	<2.7E-297
51	P92	0.0805117	<2.7E-297
52	P180	0.0797591	1.1292e-283
53	P173	0.0794252	1.2288e-151
54	P175	0.0777917	6.6505e-86
55	P118	0.0734858	<2.7E-297
56	P161	0.0715814	7.76e-18
57	P22	0.0694331	<2.7E-297
58	P295	0.069271	9.7652e-81
59	P246	0.0681918	<2.7E-297
60	P395	0.0681746	<2.7E-297
61	P26	0.0629283	<2.7E-297
62	P523	0.0628569	<2.7E-297
63	P159	0.0622402	6.3295e-92
64	P18	0.0621326	6.4572e-120
65	P67	0.0584077	4.0428e-61
66	P547	0.0580923	<2.7E-297
67	P154	0.0563999	1.5647e-52
68	P16	0.0547655	1.7312e-92
69	P244	0.0544261	2.8367e-261
70	P23	0.0531729	1.596e-121
71	P190	0.0519833	6.5562e-36
72	P279	0.0464262	2.7736e-42
73	P239	0.0434923	3.478e-200
74	P278	0.0429557	4.9386e-141
75	P364	0.0374262	5.0357e-08
76	P150	0.0361884	4.5364e-19
77	P203	0.0358581	8.6904e-33
78	P42	0.0356328	4.213e-51
79	P172	0.0336769	9.0917e-19
80	P157	0.0318566	2.5767e-12
81	P21	0.0304005	4.2269e-19
82	P9	0.0292544	3.3246e-43
83	P210	0.0267453	0.0011806
84	P242	0.0256102	0.011516
85	P104	0.0239541	6.4109e-56
86	P74	0.0235324	2.5768e-05
87	P196	0.0221055	5.4052e-41
88	P176	0.0220713	0.0074187

## Sheet: M1_H1N1
Position	Attribute	RI-norm	P-value
1	P142	0.624167	<2.7E-297
2	P15	0.410663	<2.7E-297
3	P207	0.334002	<2.7E-297
4	P209	0.328589	<2.7E-297
5	P30	0.325481	4.7098e-308
6	P116	0.284497	<2.7E-297
7	P166	0.226773	7.1334e-257
8	P115	0.216142	1.3249e-163
9	P137	0.207531	1.1838e-227
10	P214	0.198259	<2.7E-297
11	P101	0.189939	<2.7E-297
12	P231	0.149395	1.082e-60
13	P147	0.128511	4.1719e-74
14	P218	0.128052	6.1889e-30
15	P121	0.11804	2.2404e-63
16	P160	0.101219	6.6574e-19
17	P227	0.0707588	1.254e-15
18	P80	0.0646006	1.2402e-24

## Sheet: M1_H3N2
Position	Attribute	RI-norm	P-value
1	P115	0.909351	<2.7E-297
2	P137	0.860004	<2.7E-297
3	P121	0.654387	<2.7E-297
4	P205	0.588062	<2.7E-297
5	P167	0.573209	<2.7E-297
6	P239	0.548773	<2.7E-297
7	P230	0.441517	<2.7E-297
8	P218	0.43709	5.5442e-238
9	P95	0.274269	<2.7E-297
10	P174	0.249276	1.4664e-217
11	P227	0.227823	3.2779e-237
12	P219	0.0997507	6.0347e-59
13	P181	0.0499451	9.6747e-47
14	P101	0.02848	2.0986e-06
15	P139	0.0253953	6.2584e-08

## Sheet: M2_H1N1
Position	Attribute	RI-norm	P-value
1	P14	0.622857	<2.7E-297
2	P43	0.584413	<2.7E-297
3	P55	0.49891	<2.7E-297
4	P18	0.28652	<2.7E-297
5	P31	0.259567	<2.7E-297
6	P77	0.219122	<2.7E-297
7	P78	0.218594	3.2704e-259
8	P86	0.191477	<2.7E-297
9	P93	0.186295	<2.7E-297
10	P54	0.17953	1.0238e-35
11	P13	0.17861	6.1691e-74
12	P57	0.149592	4.1498e-139
13	P28	0.134029	1.5587e-25
14	P36	0.131303	1.229e-199
15	P20	0.124384	3.8045e-144
16	P82	0.105661	4.4968e-110
17	P48	0.104981	1.4553e-60
18	P50	0.0943708	4.7083e-122
19	P16	0.0634101	2.7651e-17
20	P89	0.0573102	2.0777e-06
21	P11	0.0567723	1.1943e-26
22	P95	0.0392288	0.0012883
23	P21	0.0328603	1.7986e-05
24	P79	0.0263589	0.0018392
25	P91	0.0217544	2.7864e-18

## Sheet: M2_H3N2
Position	Attribute	RI-norm	P-value
1	P86	0.883804	<2.7E-297
2	P93	0.880555	<2.7E-297
3	P78	0.865119	<2.7E-297
4	P54	0.806314	<2.7E-297
5	P57	0.793475	<2.7E-297
6	P89	0.607598	<2.7E-297
7	P16	0.548036	<2.7E-297
8	P14	0.544207	<2.7E-297
9	P28	0.48866	<2.7E-297
10	P55	0.423863	<2.7E-297
11	P11	0.408237	<2.7E-297
12	P20	0.360178	<2.7E-297
13	P18	0.299884	<2.7E-297
14	P82	0.288621	<2.7E-297
15	P51	0.258252	<2.7E-297
16	P31	0.108109	6.0594e-108
17	P27	0.0587498	2.4541e-09
18	P56	0.050472	4.6611e-07
19	P95	0.0437824	1.2837e-05
20	P60	0.0382032	4.2546e-07
21	P79	0.0272359	1.132e-05
22	P21	0.0260666	8.8842e-11
23	P23	0.0218148	0.0016097

## Sheet: NA_H1N1
Position	Attribute	RI-norm	P-value
1	P369	0.746022	<2.7E-297
2	P344	0.705537	<2.7E-297
3	P105	0.693548	<2.7E-297
4	P46	0.654096	<2.7E-297
5	P77	0.62497	<2.7E-297
6	P382	0.569037	<2.7E-297
7	P418	0.541774	<2.7E-297
8	P285	0.538594	<2.7E-297
9	P386	0.535312	<2.7E-297
10	P365	0.501855	<2.7E-297
11	P163	0.496925	<2.7E-297
12	P189	0.380434	<2.7E-297
13	P79	0.332785	<2.7E-297
14	P34	0.236994	<2.7E-297
15	P74	0.220284	<2.7E-297
16	P94	0.199405	<2.7E-297
17	P75	0.197894	<2.7E-297
18	P269	0.196853	<2.7E-297
19	P166	0.193933	<2.7E-297
20	P331	0.189488	<2.7E-297
21	P398	0.189047	<2.7E-297
22	P21	0.187288	<2.7E-297
23	P149	0.178679	<2.7E-297
24	P234	0.17859	<2.7E-297
25	P23	0.172489	<2.7E-297
26	P67	0.167062	<2.7E-297
27	P47	0.151947	<2.7E-297
28	P126	0.150699	<2.7E-297
29	P40	0.144089	<2.7E-297
30	P157	0.141518	<2.7E-297
31	P263	0.135745	<2.7E-297
32	P397	0.133805	<2.7E-297
33	P257	0.127128	<2.7E-297
34	P351	0.123866	<2.7E-297
35	P16	0.123111	<2.7E-297
36	P248	0.119315	<2.7E-297
37	P395	0.110086	<2.7E-297
38	P19	0.107907	<2.7E-297
39	P340	0.105839	<2.7E-297
40	P341	0.103872	<2.7E-297
41	P81	0.10185	<2.7E-297
42	P221	0.0992033	<2.7E-297
43	P289	0.0991005	<2.7E-297
44	P393	0.0967305	<2.7E-297
45	P13	0.09449	<2.7E-297
46	P250	0.0931748	<2.7E-297
47	P59	0.09232	<2.7E-297
48	P101	0.0889237	<2.7E-297
49	P14	0.0879447	<2.7E-297
50	P267	0.0877229	<2.7E-297
51	P214	0.0843517	<2.7E-297
52	P454	0.0837727	<2.7E-297
53	P389	0.0825027	<2.7E-297
54	P220	0.0813763	<2.7E-297
55	P82	0.0810367	<2.7E-297
56	P84	0.0786578	7.5434e-237
57	P367	0.0710809	<2.7E-297
58	P427	0.0694948	<2.7E-297
59	P232	0.0694084	<2.7E-297
60	P20	0.0669318	2.7483e-263
61	P52	0.064855	<2.7E-297
62	P366	0.0643811	3.5875e-146
63	P48	0.0640971	1.3313e-171
64	P329	0.0637405	1.5856e-149
65	P339	0.0615121	1.5383e-217
66	P274	0.0604037	<2.7E-297
67	P432	0.0594141	9.098e-139
68	P264	0.0550139	2.3528e-232
69	P15	0.0524343	1.9735e-181
70	P332	0.0521264	2.8318e-267
71	P80	0.0520459	4.6367e-131
72	P336	0.0514671	1.7095e-280
73	P430	0.0513523	6.2355e-151
74	P78	0.0501031	5.1614e-209
75	P45	0.0497108	2.8987e-53
76	P64	0.0486504	8.9775e-152
77	P288	0.0480833	<2.7E-297
78	P287	0.0479747	1.9876e-104
79	P42	0.0452213	2.876e-110
80	P188	0.0425189	4.7452e-103
81	P385	0.0417879	3.7001e-192
82	P222	0.0408516	1.694e-27
83	P311	0.0359998	<2.7E-297
84	P321	0.0351634	5.3047e-166
85	P173	0.0330172	4.4169e-296
86	P70	0.0310744	<2.7E-297
87	P44	0.0309714	1.929e-46
88	P93	0.0309063	2.4777e-190
89	P286	0.0300462	5.5441e-96
90	P453	0.0299248	2.3029e-129
91	P53	0.0225825	7.378e-67
92	P43	0.0180009	4.2406e-21
93	P352	0.0152912	3.8904e-10

## Sheet: NA_H3N2
Position	Attribute	RI-norm	P-value
1	P275	0.632832	<2.7E-297
2	P69	0.631872	<2.7E-297
3	P403	0.620642	<2.7E-297
4	P347	0.616085	<2.7E-297
5	P303	0.540126	<2.7E-297
6	P328	0.491162	<2.7E-297
7	P40	0.485637	<2.7E-297
8	P153	0.485447	<2.7E-297
9	P431	0.465745	<2.7E-297
10	P329	0.451181	<2.7E-297
11	P435	0.441796	<2.7E-297
12	P155	0.414315	<2.7E-297
13	P466	0.408416	<2.7E-297
14	P368	0.407996	<2.7E-297
15	P220	0.407336	<2.7E-297
16	P308	0.393826	<2.7E-297
17	P253	0.38399	<2.7E-297
18	P149	0.378458	<2.7E-297
19	P463	0.359376	<2.7E-297
20	P378	0.342455	<2.7E-297
21	P390	0.327009	<2.7E-297
22	P52	0.314361	<2.7E-297
23	P44	0.313431	<2.7E-297
24	P400	0.29706	<2.7E-297
25	P344	0.284862	<2.7E-297
26	P386	0.268079	<2.7E-297
27	P51	0.255101	<2.7E-297
28	P336	0.23258	<2.7E-297
29	P147	0.22203	<2.7E-297
30	P346	0.213794	<2.7E-297
31	P307	0.205895	<2.7E-297
32	P30	0.193596	<2.7E-297
33	P56	0.185074	<2.7E-297
34	P286	0.18084	<2.7E-297
35	P258	0.153844	<2.7E-297
36	P43	0.14337	5.6292e-268
37	P437	0.142267	<2.7E-297
38	P221	0.140381	<2.7E-297
39	P199	0.139026	<2.7E-297
40	P210	0.129366	<2.7E-297
41	P392	0.129251	<2.7E-297
42	P313	0.126879	<2.7E-297
43	P265	0.10948	<2.7E-297
44	P401	0.108067	1.3604e-267
45	P369	0.106186	<2.7E-297
46	P16	0.102366	<2.7E-297
47	P41	0.10064	<2.7E-297
48	P62	0.0976134	<2.7E-297
49	P93	0.0901077	3.4999e-45
50	P143	0.0840339	2.7632e-40
51	P356	0.0833077	<2.7E-297
52	P384	0.081981	<2.7E-297
53	P18	0.0734897	5.4188e-307
54	P42	0.0710977	3.0802e-257
55	P141	0.070065	<2.7E-297
56	P381	0.0677071	1.6017e-234
57	P23	0.062795	<2.7E-297
58	P338	0.0604351	1.0714e-104
59	P385	0.0550638	7.0983e-47
60	P267	0.0493022	1.0478e-19
61	P172	0.0381813	8.7504e-42
62	P82	0.0380839	4.2332e-15
63	P432	0.0371792	5.9527e-121
64	P81	0.0327412	2.7191e-09
65	P194	0.0306693	1.9148e-82
66	P127	0.0298852	1.7389e-08
67	P332	0.0290725	3.0534e-25
68	P20	0.027664	3.8049e-30
69	P339	0.0267467	3.2209e-15
70	P46	0.025126	1.3188e-15
71	P302	0.0233977	5.1739e-73
72	P45	0.0230537	1.9331e-24
73	P310	0.020582	7.2374e-11
74	P399	0.0188212	0.0054159
75	P372	0.0185704	2.7971e-18
76	P215	0.0166464	1.5247e-08
77	P216	0.0163273	0.0012679
78	P150	0.0156085	1.908e-06
79	P387	0.0154509	4.7328e-05

## Sheet: NP_H1N1
Position	Attribute	RI-norm	P-value
1	P313	0.712692	<2.7E-297
2	P357	0.641375	<2.7E-297
3	P33	0.636713	<2.7E-297
4	P100	0.571293	<2.7E-297
5	P305	0.562065	<2.7E-297
6	P353	0.517886	<2.7E-297
7	P136	0.46144	<2.7E-297
8	P316	0.228279	<2.7E-297
9	P351	0.224704	<2.7E-297
10	P430	0.209152	<2.7E-297
11	P53	0.208007	<2.7E-297
12	P283	0.203381	<2.7E-297
13	P61	0.201137	<2.7E-297
14	P444	0.185573	<2.7E-297
15	P433	0.183257	2.779e-252
16	P217	0.180646	<2.7E-297
17	P16	0.174994	<2.7E-297
18	P421	0.165528	<2.7E-297
19	P498	0.157306	<2.7E-297
20	P450	0.154183	<2.7E-297
21	P189	0.146087	<2.7E-297
22	P371	0.136359	<2.7E-297
23	P375	0.135009	5.3631e-205
24	P214	0.133709	<2.7E-297
25	P377	0.133043	<2.7E-297
26	P400	0.13112	<2.7E-297
27	P456	0.128865	<2.7E-297
28	P422	0.124944	<2.7E-297
29	P21	0.120363	<2.7E-297
30	P289	0.11733	<2.7E-297
31	P127	0.116602	<2.7E-297
32	P334	0.111573	<2.7E-297
33	P442	0.110412	<2.7E-297
34	P425	0.106243	<2.7E-297
35	P146	0.104331	<2.7E-297
36	P350	0.10381	<2.7E-297
37	P455	0.100747	<2.7E-297
38	P408	0.100527	2.362e-262
39	P119	0.096524	<2.7E-297
40	P470	0.0956401	<2.7E-297
41	P452	0.0896375	<2.7E-297
42	P98	0.0890129	<2.7E-297
43	P190	0.0829079	9.4958e-247
44	P191	0.0798747	<2.7E-297
45	P372	0.0711573	<2.7E-297
46	P257	0.0708736	<2.7E-297
47	P109	0.0698414	<2.7E-297
48	P50	0.0675615	1.8631e-240
49	P309	0.0654112	1.187e-57
50	P293	0.064237	1.4433e-182
51	P236	0.0591442	1.9233e-113
52	P423	0.0540552	1.5707e-31
53	P31	0.0524346	7.598e-179
54	P373	0.0489646	6.0423e-36
55	P446	0.0382214	1.2215e-53
56	P472	0.0309937	3.1415e-76
57	P374	0.0307717	3.3233e-58
58	P101	0.0287602	6.0435e-10
59	P301	0.027188	2.9317e-44
60	P253	0.0189237	2.3439e-09
61	P473	0.0168097	3.1999e-16

## Sheet: NP_H3N2
Position	Attribute	RI-norm	P-value
1	P283	0.930044	<2.7E-297
2	P344	0.860326	<2.7E-297
3	P455	0.81327	<2.7E-297
4	P16	0.749441	<2.7E-297
5	P61	0.723497	<2.7E-297
6	P372	0.698264	<2.7E-297
7	P442	0.689266	<2.7E-297
8	P422	0.644034	<2.7E-297
9	P214	0.631844	<2.7E-297
10	P34	0.617918	<2.7E-297
11	P293	0.611622	<2.7E-297
12	P313	0.586882	<2.7E-297
13	P423	0.447673	<2.7E-297
14	P459	0.43201	<2.7E-297
15	P109	0.421447	<2.7E-297
16	P343	0.409599	<2.7E-297
17	P217	0.367852	<2.7E-297
18	P31	0.325045	<2.7E-297
19	P357	0.323817	<2.7E-297
20	P33	0.304125	<2.7E-297
21	P353	0.283482	<2.7E-297
22	P186	0.271674	<2.7E-297
23	P351	0.263061	<2.7E-297
24	P305	0.261133	<2.7E-297
25	P100	0.246269	<2.7E-297
26	P286	0.241637	<2.7E-297
27	P375	0.22146	<2.7E-297
28	P450	0.172326	<2.7E-297
29	P373	0.168467	4.3268e-304
30	P452	0.157955	<2.7E-297
31	P384	0.135121	8.4345e-175
32	P65	0.130739	<2.7E-297
33	P18	0.119954	<2.7E-297
34	P136	0.0814186	5.3835e-102
35	P239	0.0750679	4.9704e-71
36	P197	0.0723643	6.2429e-55
37	P98	0.0668762	1.479e-95
38	P127	0.0647763	2.0504e-27
39	P406	0.063725	7.0873e-62
40	P146	0.0583734	1.7709e-85
41	P103	0.0385766	2.2003e-25
42	P280	0.0378955	6.4193e-23
43	P421	0.0359857	1.3001e-19
44	P312	0.0358369	2.5226e-17
45	P425	0.0325467	1.684e-23
46	P52	0.0311599	3.5696e-23
47	P289	0.0298288	6.7347e-52
48	P456	0.0290563	7.2709e-10
49	P377	0.0288051	2.1733e-16
50	P131	0.0277037	3.2741e-05
51	P77	0.0261374	9.9018e-15
52	P190	0.0242124	2.7732e-31
53	P259	0.0235408	9.6792e-06
54	P21	0.0229733	7.503e-19
55	P411	0.0227303	4.9104e-23
56	P433	0.0223601	9.7271e-10
57	P350	0.021488	2.8744e-07
58	P119	0.0208744	1.2751e-09
59	P498	0.0177762	0.00024929
60	P444	0.0168478	1.15e-08
61	P38	0.0159486	9.349e-11
62	P371	0.0158119	2.2302e-06
63	P430	0.015458	1.0519e-08
64	P189	0.0145529	7.1813e-05
65	P472	0.0144848	3.1578e-06
66	P473	0.0139384	2.2877e-08
67	P334	0.0139329	0.0036054
68	P27	0.0127057	0.01525
69	P400	0.012703	0.00091892

[truncated: 14 more sheets: NS1_H1N1, NS1_H3N2, NS2_H1N1, NS2_H3N2, PA_H1N1, PA_H3N2, PAX_H1N1, PAX_H3N2, PB1_H1N1, PB1_H3N2, PB1F2_H1N1, PB1F2_H3N2, PB2_H1N1, PB2_H3N2]
