# Supplementary material for: Identification of combinatorial host-specific signatures with a potential to affect host adaptation in influenza A H1N1 and H3N2 subtypes
Source: BMC Genomics. 2016 Jul 29;17:529. doi: 10.1186/s12864-016-2919-4 (PMC4966792; doi:10.1186/s12864-016-2919-4)
Supplement: Additional file 2: — This file contains the rule-based models for all the proteins of both subtypes. (XLSX 41 kb) [file 12864_2016_2919_MOESM2_ESM.xlsx]

## Sheet: HA_H1N1
Rule	Accuracy(%)	Support	Decision Coverage(%)
IF P435=I THEN host=Human	0.998635	5128	0.983862
IF P200=S THEN host=Human	0.99926	4052	0.777906
IF P10=Y THEN host=Human	0.997999	3998	0.766571
IF P88=S THEN host=Human	0.998747	3989	0.765418
IF P6=V THEN host=Human	0.998476	3936	0.755043
IF P222=R THEN host=Human	0.999477	3823	0.734102
IF P220=T THEN host=Human	0.999721	3584	0.688377
IF P516=K THEN host=Human	0.9989	1818	0.348895
IF P200=P and P222=K THEN host=Avian	0.912664	229	0.976636
IF P130=K THEN host=Avian	0.912844	218	0.929907
IF P2=E and P222=K THEN host=Avian	0.961538	208	0.934579
IF P137=A and P544=L THEN host=Avian	0.960976	205	0.920561
IF P78=L and P435=V THEN host=Avian	0.970588	204	0.925234
IF P9=F THEN host=Avian	0.985294	204	0.939252
IF P6=F THEN host=Avian	0.982249	169	0.775701
IF P14=V THEN host=Avian	0.993939	165	0.766355
IF P173=T THEN host=Avian	0.987342	158	0.728972

## Sheet: HA_H3N2
Rule	Accuracy(%)	Support	Decision Coverage(%)
IF P79=R THEN host=Avian	1	150	0.914634
IF P23=N THEN host=Avian	0.971963	107	0.634146
IF P48=N THEN host=Human	0.999723	3611	0.971736
IF P95=G THEN host=Human	1	3584	0.964738
IF P70=D THEN host=Human	1	3050	0.820996
IF P79=E THEN host=Human	0.999664	2972	0.799731
IF P92=Q THEN host=Human	1	2737	0.736743
IF P67=E THEN host=Human	1	2176	0.585734
IF P190=Q THEN host=Human	1	1866	0.502288

## Sheet: M1_H1N1
Rule	Accuracy(%)	Support	Decision Coverage(%)
IF P116=S THEN host=Human	0.990683	322	0.683084
IF P207=N THEN host=Human	0.993631	314	0.668094
IF P142=A THEN host=Human	0.993569	311	0.66167
IF P209=T THEN host=Human	0.993548	310	0.659529
IF P15=I and P227=A THEN host=Human	0.987055	309	0.653105
IF P166=A and P214=H THEN host=Human	0.990132	304	0.64454
IF P30=S THEN host=Human	0.993197	294	0.625268
IF P137=A THEN host=Human	0.993506	154	0.327623
IF P115=I THEN host=Human	0.993421	152	0.32334
IF P30=D and P121=T THEN host=Avian	0.928571	42	0.866667
IF P121=T and P207=S THEN host=Avian	0.925	40	0.822222
IF P116=A and P121=T THEN host=Avian	0.948718	39	0.822222
IF P101=R and P121=T THEN host=Avian	0.923077	39	0.8
IF P15=V and P121=T THEN host=Avian	0.947368	38	0.8
IF P121=T and P142=V THEN host=Avian	0.973684	38	0.822222

## Sheet: M1_H3N2
Rule	Accuracy(%)	Support	Decision Coverage(%)
IF P101=R and P115=V THEN host=Avian	0.9	40	0.857143
IF P101=R and P121=T THEN host=Avian	0.969697	33	0.761905
IF P115=I THEN host=Human	1	342	0.96338
IF P137=A THEN host=Human	1	341	0.960563

## Sheet: M2_H1N1
Rule	Accuracy(%)	Support	Decision Coverage(%)
IF P31=N THEN host=Human	0.989011	273	0.585683
IF P11=T and P14=E THEN host=Human	0.99187	246	0.529284
IF P43=T THEN host=Human	0.991525	236	0.507592
IF P13=S THEN host=Human	0.974359	234	0.494577
IF P20=N THEN host=Human	0.972851	221	0.466377
IF P28=V THEN host=Human	0.979167	192	0.407809
IF P93=S THEN host=Human	0.994565	184	0.396963
IF P14=E and P82=N THEN host=Human	0.994565	184	0.396963
IF P57=H THEN host=Human	0.98913	184	0.394794
IF P78=E THEN host=Human	0.994048	168	0.362256
IF P43=I THEN host=Human	0.993631	157	0.338395
IF P36=V THEN host=Human	0.993333	150	0.32321
IF P14=G and P20=S THEN host=Avian	0.903226	62	0.861538
IF P14=G and P31=S THEN host=Avian	0.901639	61	0.846154
IF P14=G and P43=L THEN host=Avian	0.915254	59	0.830769
IF P14=G and P28=I THEN host=Avian	0.912281	57	0.8
IF P14=G and P55=L THEN host=Avian	0.960784	51	0.753846
IF P11=T and P55=L THEN host=Avian	0.93617	47	0.676923
IF P18=K and P28=I THEN host=Avian	0.911765	34	0.476923

## Sheet: M2_H3N2
Rule	Accuracy(%)	Support	Decision Coverage(%)
IF P93=S THEN host=Human	1	484	0.962227
IF P89=S THEN host=Human	0.993576	467	0.922465
IF P16=G THEN host=Human	0.997773	449	0.890656
IF P54=L THEN host=Human	1	419	0.833002
IF P51=V THEN host=Human	1	285	0.5666
IF P31=N THEN host=Human	0.984791	263	0.514911
IF P14=G and P54=R THEN host=Avian	0.933333	60	0.875
IF P11=T and P31=S THEN host=Avian	0.909091	55	0.78125
IF P54=R and P55=L THEN host=Avian	0.979592	49	0.75
IF P20=S and P31=S THEN host=Avian	0.959184	49	0.734375
IF P14=G and P28=I THEN host=Avian	0.978261	46	0.703125
IF P11=T and P18=K THEN host=Avian	0.95	40	0.59375

## Sheet: NA_H1N1
Rule	Accuracy(%)	Support	Decision Coverage(%)
IF P16=T THEN host=Human	0.996701	2122	0.683802
IF P166=V THEN host=Human	0.997146	2102	0.677659
IF P19=M THEN host=Human	0.996659	2095	0.675073
IF P389=I THEN host=Human	0.994704	2077	0.66796
IF P40=L THEN host=Human	0.99704	2027	0.653411
IF P397=N THEN host=Human	0.997507	2006	0.646945
IF P369=K THEN host=Human	0.998342	1809	0.583899
IF P369=N THEN host=Human	0.995812	1194	0.384416
IF P46=T THEN host=Human	0.997994	997	0.321694
IF P47=G THEN host=Human	0.996939	980	0.315875
IF P351=Y THEN host=Human	0.997953	977	0.315228
IF P232=V THEN host=Human	0.989733	974	0.311672
IF P157=A THEN host=Human	0.997936	969	0.312641
IF P74=V THEN host=Human	0.997912	958	0.309085
IF P341=D THEN host=Human	0.99791	957	0.308762
IF P285=A THEN host=Avian	0.939086	197	0.902439
IF P46=P THEN host=Avian	0.944162	197	0.907317
IF P344=Y THEN host=Avian	1	188	0.917073
IF P74=L THEN host=Avian	0.917722	158	0.707317
IF P23=V THEN host=Avian	0.943262	141	0.64878
IF P79=A THEN host=Avian	0.97037	135	0.639024

## Sheet: NA_H3N2
Rule	Accuracy(%)	Support	Decision Coverage(%)
IF P466=L THEN host=Human	0.996123	3353	0.978898
IF P44=S THEN host=Human	0.996396	3330	0.97245
IF P40=Y THEN host=Human	0.999684	3169	0.928488
IF P435=E THEN host=Human	1	3149	0.922919
IF P437=L THEN host=Human	1	2590	0.759086
IF P18=S THEN host=Human	1	2458	0.720399
IF P23=F THEN host=Human	0.99959	2439	0.714537
IF P42=F THEN host=Human	1	2425	0.710727
IF P30=I THEN host=Human	1	2402	0.703986
IF P372=L THEN host=Human	1	1998	0.58558
IF P150=R THEN host=Human	1	1960	0.574443
IF P147=N THEN host=Human	1	1745	0.51143
IF P40=N THEN host=Avian	0.99359	156	0.895954
IF P30=A THEN host=Avian	0.966443	149	0.83237
IF P44=I THEN host=Avian	1	145	0.83815

## Sheet: NP_H1N1
Rule	Accuracy(%)	Support	Decision Coverage(%)
IF P357=K THEN host=Human	0.984318	829	0.972586
IF P444=V THEN host=Human	0.987085	542	0.637664
IF P313=V THEN host=Human	0.992481	532	0.629321
IF P53=D THEN host=Human	0.990566	530	0.625745
IF P498=S THEN host=Human	0.991935	496	0.586412
IF P100=I THEN host=Human	0.991266	458	0.54112
IF P100=V THEN host=Human	0.973753	381	0.442193
IF P16=D THEN host=Human	0.996575	292	0.346841
IF P283=P THEN host=Human	0.996528	288	0.342074
IF P214=K THEN host=Human	0.992933	283	0.334923
IF P98=K THEN host=Human	0.98513	269	0.315852
IF P146=T THEN host=Human	0.992278	259	0.306317
IF P422=K THEN host=Human	0.996094	256	0.303933
IF P313=F and P444=I THEN host=Avian	0.913386	127	0.928
IF P100=R THEN host=Avian	0.956897	116	0.888
IF P351=R and P353=V THEN host=Avian	0.962963	108	0.832

## Sheet: NP_H3N2
Rule	Accuracy(%)	Support	Decision Coverage(%)
IF P16=G THEN host=Avian	0.919192	99	0.978495
IF P33=V THEN host=Avian	0.932584	89	0.892473
IF P100=R THEN host=Avian	0.976471	85	0.892473
IF P357=Q THEN host=Avian	0.988235	85	0.903226
IF P351=R THEN host=Avian	0.964706	85	0.88172
IF P353=V THEN host=Avian	0.960526	76	0.784946
IF P450=N THEN host=Avian	0.90625	64	0.623656
IF P16=D THEN host=Human	1	763	0.987063
IF P31=K THEN host=Human	0.994558	735	0.945666
IF P98=K THEN host=Human	0.993355	301	0.386805

[truncated: 14 more sheets: NS1_H1N1, NS1_H3N2, NS2_H1N1, NS2_H3N2, PA_H1N1, PA_H3N2, PAX_H1N1, PAX_H3N2, PB1_H1N1, PB1_H3N2, PB1F2_H1N1, PB1F2_H3N2, PB2_H1N1, PB2_H3N2]
