# Supplementary material for: Identification of combinatorial host-specific signatures with a potential to affect host adaptation in influenza A H1N1 and H3N2 subtypes
Source: BMC Genomics. 2016 Jul 29;17:529. doi: 10.1186/s12864-016-2919-4 (PMC4966792; doi:10.1186/s12864-016-2919-4)
Supplement: Additional file 3: — This file contains list of names of the unseen viral sequences for both subtypes that were either miss-classified or could not be classified by the rule-based models. (XLSX 10 kb) [file 12864_2016_2919_MOESM3_ESM.xlsx]

## Sheet: Sheet1
H1N1	H3N2
HA	M2
>AJB43460*A/Singapore/24D/2007*2007/05/09*HA*H1N1*Singapore*Human	>AJD77838*A/JiangxiDonghu/153/2009*2009/12/31*M2*H3N2*China*Human
>AJB43429*A/Singapore/86D/2007*2007/05/18*HA*H1N1*Singapore*Human	>AJD77839*A/JiangxiXihu/31/2009*2009/12/31*M2*H3N2*China*Human
>AJB43453*A/Singapore/30L/2007*2007/05/10*HA*H1N1*Singapore*Human	>AJD77841*A/JiangxiGuixi/546/2009*2009/12/31*M2*H3N2*China*Human
M2	>AJD77847*A/JiangxiDonghu/1900/2010*2010/12/31*M2*H3N2*China*Human
>AJD77786*A/JiangxiDonghu/114/2005*2005/12/31*M2*H1N1*China*Human	>AJD77850*A/JiangxiDonghu/1544/2011*2011/12/31*M2*H3N2*China*Human
>AJD77789*A/JiangxiDonghu/71/2005*2005/12/31*M2*H1N1*China*Human	>AJD77851*A/JiangxiDonghu/1171/2012*2012/12/31*M2*H3N2*China*Human
>AJD77790*A/JiangxiDonghu/145/2005*2005/12/31*M2*H1N1*China*Human	NA
>AJD77795*A/JiangxiXinjian/36/2006*2006/12/31*M2*H1N1*China*Human	>BAQ35806*A/muscovy duck/Vietnam/LBM115/2012*2012/07/11*NA*H3N2*Viet Nam*Avian
NA	PB1F2
>AID48468*A/duck/Bavaria/2/1977*1977//*NA*H1N1*Germany*Avian	>AJI80159*A/Nicaragua/930_01_TR1/2012*2012/08/28*PB1-F2*H3N2*Nicaragua*Human
PA	>BAQ35813*A/muscovy duck/Vietnam/LBM201/2012*2012/07/11*PB1-F2*H3N2*Viet Nam*Avian
>AJB43335*A/Singapore/20J/2007*2007/05/09*PA*H1N1*Singapore*Human	>BAQ35802*A/muscovy duck/Vietnam/LBM115/2012*2012/07/11*PB1-F2*H3N2*Viet Nam*Avian
>AJB43415*A/Singapore/106L/2007*2007/05/25*PA*H1N1*Singapore*Human	>BAQ35769*A/duck/Vietnam/LBM48/2011*2011/11/22*PB1-F2*H3N2*Viet Nam*Avian
>AJB43330*A/Singapore/49O/2007*2007/05/14*PA*H1N1*Singapore*Human	>BAQ35879*A/duck/Vietnam/LBM559/2013*2013/12/10*PB1-F2*H3N2*Viet Nam*Avian
>AJB43406*A/Singapore/115C/2007*2007/05/25*PA*H1N1*Singapore*Human
>AJB43451*A/Singapore/44T/2007*2007/05/14*PA*H1N1*Singapore*Human
PAX
>AJB43336*A/Singapore/20J/2007*2007/05/09*PA-X*H1N1*Singapore*Human
>AJB43331*A/Singapore/49O/2007*2007/05/14*PA-X*H1N1*Singapore*Human
>AJB43407*A/Singapore/115C/2007*2007/05/25*PA-X*H1N1*Singapore*Human
>AJB43416*A/Singapore/106L/2007*2007/05/25*PA-X*H1N1*Singapore*Human
