# Supplementary material for: Identification of combinatorial host-specific signatures with a potential to affect host adaptation in influenza A H1N1 and H3N2 subtypes
Source: BMC Genomics. 2016 Jul 29;17:529. doi: 10.1186/s12864-016-2919-4 (PMC4966792; doi:10.1186/s12864-016-2919-4)
Supplement: Additional file 4: — This file contains singular and combinatorial signatures from the rules for both subtypes. (XLSX 63 kb) [file 12864_2016_2919_MOESM4_ESM.xlsx]

## Sheet: Singletons_H3N2
HA		M1		M2		NA		NP		NS1		NS2		PA		PAX		PB1		PB1F2		PB2
Avian	Human	Avian	Human	Avian	Human	Avian	Human	Avian	Human	Avian	Human	Avian	Human	Avian	Human	Avian	Human	Avian	Human	Avian	Human	Avian	Human
79R	48N		115I		93S	40N	466L	16G	16D	215P	81M	70S	14L	55D	57Q	28P	28L		212V	42C	76A	9D	684S
23N	95G		137A		89S	30A	44S	33V	31K	227E	23V		57L	57R	28L				327K	58L	73R	81T	44S
	70D				16G	44I	40Y	100R	98K	114S	22V			28P	65L				216G	3R	60L	613V	368K
	79E				54L		435E	357Q		226I	28S			391R					586R	54R	62P	105T	64T
	92Q				51V		437L	351R		171D									709I		25R	64M	9N
	67E				31N		18S	353V		70E									619N		27I	271T
	190Q						23F	450N		112A									113A		6G
							42F												576I		70V
							30I												52R		82P
							372L
							150R
							147N

## Sheet: Singletons_H1N1
HA		M1		M2		NA		NP		NS1		NS2		PA		PAX		PB1		PB1F2		PB2
Avian	Human	Avian	Human	Avian	Human	Avian	Human	Avian	Human	Avian	Human	Avian	Human	Avian	Human	Avian	Human	Avian	Human	Avian	Human	Avian	Human
130K	435I		116S		31N	285A	16T	100R	357K	220E	60V	70S	32V	409S	85I	241A	85I	59S	175N	65K	52P	271T	65D
9F	200S		207N		43T	46P	166V		444V	70E	74S	7T	83M	382E	336M	210P			339M	47S	57Y	588A	54R
6F	10Y		142A		13S	344Y	19M		313V	192I	171Y	6I	34R	323I	362R	250Q			12I	70E	17S		354L
14V	88S		209T		20N	74L	389I		53D	27M	6M		6M	348L					587V	66S	28P		588I
173T	6V		30S		28V	23V	40L		498S	14Y	123V		48T						435I	58L	23D
	222R		137A		93S	79A	397N		100I	6I	22V		86K						52R	54R	58?
	220T		115I		57H		369K		100V	7T	81M		107F						54R	3R	33R
	516K				78E		369N		16D	220V	53N									12L	26K
					43I		46T		283P	152D	171N										21E
					36V		47G		214K		21Q
							351Y		98K
							232V		146T
							157A		422K
							74V
							341D

## Sheet: Combinations_from_rules
Subtype	Protein	Combination	Host	Rule Accuracy	Conditional Accuracy		Combinatorial Accuracy Gain
H1N1	HA	P200=P,P222=K	Avian	0.913	(P200=P):Acc=15.9%	(P222=K):Acc=54.0%	0.563
H1N1	HA	P2=E,P222=K	Avian	0.962	(P2=E):Acc=66.2%	(P222=K):Acc=54.0%	0.361
H1N1	HA	P137=A,P544=L	Avian	0.961	(P137=A):Acc=83.8%	(P544=L):Acc=14.7%	0.469
H1N1	HA	P78=L,P435=V	Avian	0.971	(P78=L):Acc=72.1%	(P435=V):Acc=71.9%	0.251
H1N1	M1	P121=T,P142=V	Avian	0.974	(P121=T):Acc=11.7%	(P142=V):Acc=48.8%	0.672
H1N1	M1	P116=A,P121=T	Avian	0.949	(P116=A):Acc=21.7%	(P121=T):Acc=11.7%	0.782
H1N1	M1	P101=R,P121=T	Avian	0.923	(P101=R):Acc=20.1%	(P121=T):Acc=11.7%	0.764
H1N1	M1	P15=V,P121=T	Avian	0.947	(P15=V):Acc=33.3%	(P121=T):Acc=11.7%	0.722
H1N1	M1	P30=D,P121=T	Avian	0.929	(P30=D):Acc=22.1%	(P121=T):Acc=11.7%	0.76
H1N1	M1	P121=T,P207=S	Avian	0.925	(P121=T):Acc=11.7%	(P207=S):Acc=21.6%	0.758
H1N1	M1	P15=I,P227=A	Human	0.987	(P15=I):Acc=98.7%	(P227=A):Acc=89.1%	0.048
H1N1	M1	P166=A,P214=H	Human	0.99	(P166=A):Acc=98.7%	(P214=H):Acc=98.7%	0.003
H1N1	M2	P14=G,P28=I	Avian	0.912	(P14=G):Acc=82.4%	(P28=I):Acc=17.4%	0.413
H1N1	M2	P18=K,P28=I	Avian	0.912	(P18=K):Acc=76.0%	(P28=I):Acc=17.4%	0.445
H1N1	M2	P14=G,P43=L	Avian	0.915	(P14=G):Acc=82.4%	(P43=L):Acc=51.3%	0.247
H1N1	M2	P11=T,P14=E	Human	0.992	(P11=T):Acc=82.8%	(P14=E):Acc=98.0%	0.088
H1N1	M2	P14=G,P31=S	Avian	0.902	(P14=G):Acc=82.4%	(P31=S):Acc=24.7%	0.367
H1N1	M2	P14=E,P82=N	Human	0.995	(P14=E):Acc=98.0%	(P82=N):Acc=97.9%	0.015
H1N1	M2	P11=T,P55=L	Avian	0.936	(P11=T):Acc=17.2%	(P55=L):Acc=83.1%	0.435
H1N1	M2	P14=G,P55=L	Avian	0.961	(P14=G):Acc=82.4%	(P55=L):Acc=83.1%	0.134
H1N1	M2	P14=G,P20=S	Avian	0.903	(P14=G):Acc=82.4%	(P20=S):Acc=19.7%	0.393
H1N1	NP	P313=F,P444=I	Avian	0.913	(P313=F):Acc=85.0%	(P444=I):Acc=28.0%	0.348
H1N1	NP	P351=R,P353=V	Avian	0.963	(P351=R):Acc=36.7%	(P353=V):Acc=69.7%	0.431
H1N1	NS1	P18=I,P95=I	Avian	0.929	(P18=I):Acc=8.8%	(P95=I):Acc=28.9%	0.74
H1N1	NS2	P32=I,P60=S	Avian	0.913	(P32=I):Acc=26.1%	(P60=S):Acc=16.3%	0.701
H1N1	NS2	P40=I,P57=S	Avian	0.96	(P40=I):Acc=10.8%	(P57=S):Acc=26.1%	0.776
H1N1	NS2	P4=N,P48=S	Avian	0.958	(P4=N):Acc=16.4%	(P48=S):Acc=79.3%	0.479
H1N1	NS2	P57=S,P60=S	Avian	0.909	(P57=S):Acc=26.1%	(P60=S):Acc=16.3%	0.697
H1N1	PA	P28=P,P277=S	Avian	0.952	(P28=P):Acc=13.1%	(P277=S):Acc=70.8%	0.533
H1N1	PA	P256=R,P322=I	Avian	0.908	(P256=R):Acc=32.1%	(P322=I):Acc=13.2%	0.681
H1N1	PA	P55=D,P388=S	Avian	0.991	(P55=D):Acc=12.8%	(P388=S):Acc=24.0%	0.807
H1N1	PA	P28=P,P256=R	Avian	0.916	(P28=P):Acc=13.1%	(P256=R):Acc=32.1%	0.69
H1N1	PA	P277=S,P400=P	Avian	0.978	(P277=S):Acc=70.8%	(P400=P):Acc=7.3%	0.588
H1N1	PA	P269=K,P277=S	Avian	0.976	(P269=K):Acc=58.5%	(P277=S):Acc=70.8%	0.33
H1N1	PA	P57=R,P388=S	Avian	0.922	(P57=R):Acc=13.2%	(P388=S):Acc=24.0%	0.736
H1N1	PA	P213=R,P268=L	Avian	0.901	(P213=R):Acc=31.9%	(P268=L):Acc=13.0%	0.676
H1N1	PA	P28=P,P356=K	Avian	0.942	(P28=P):Acc=13.1%	(P356=K):Acc=81.1%	0.471
H1N1	PAX	P28=P,P214=S	Avian	0.9	(P28=P):Acc=29.9%	(P214=S):Acc=38.3%	0.559
H1N1	PAX	P186=G,P220=H	Avian	0.947	(P186=G):Acc=59.4%	(P220=H):Acc=29.8%	0.501
H1N1	PAX	P28=P,P186=G	Avian	0.903	(P28=P):Acc=29.9%	(P186=G):Acc=59.4%	0.456
H1N1	PAX	P213=G,P227=K	Avian	0.902	(P213=G):Acc=64.0%	(P227=K):Acc=29.1%	0.436
H1N1	PAX	P199=R,P213=G	Avian	0.903	(P199=R):Acc=29.3%	(P213=G):Acc=64.0%	0.436
H1N1	PAX	P55=D,P213=G	Avian	0.903	(P55=D):Acc=31.1%	(P213=G):Acc=64.0%	0.427
H1N1	PAX	P85=T,P207=L	Avian	0.95	(P85=T):Acc=60.2%	(P207=L):Acc=13.2%	0.583
H1N1	PAX	P28=P,P85=T	Avian	0.932	(P28=P):Acc=29.9%	(P85=T):Acc=60.2%	0.481
H1N1	PAX	P100=V,P195=R	Avian	0.931	(P100=V):Acc=37.6%	(P195=R):Acc=62.2%	0.432
H1N1	PAX	P55=D,P250=P	Avian	0.909	(P55=D):Acc=31.1%	(P232=P):Acc=35.1%	0.578
H1N1	PAX	P28=P,P204=D	Avian	0.933	(P28=P):Acc=29.9%	(P204=D):Acc=65.5%	0.456
H1N1	PB1	P54=K,P336=V	Avian	0.907	(P54=K):Acc=12.7%	(P336=V):Acc=69.5%	0.496
H1N1	PB1	P179=M,P473=V	Avian	0.904	(P179=M):Acc=68.4%	(P473=V):Acc=12.6%	0.499
H1N1	PB1	P179=M,P383=E	Avian	0.902	(P179=M):Acc=68.4%	(P383=E):Acc=12.2%	0.499
H1N1	PB1	P298=L,P375=N	Avian	0.988	(P298=L):Acc=75.7%	(P375=N):Acc=15.9%	0.53
H1N1	PB1	P298=L,P741=A	Avian	0.926	(P298=L):Acc=75.7%	(P741=A):Acc=29.3%	0.401
H1N1	PB1	P54=K,P361=S	Avian	0.968	(P54=K):Acc=12.7%	(P361=S):Acc=24.2%	0.784
H1N1	PB1	P336=V,P654=S	Avian	0.95	(P336=V):Acc=69.5%	(P654=S):Acc=12.3%	0.541
H1N1	PB1	P179=M,P741=A	Avian	0.919	(P179=M):Acc=68.4%	(P741=A):Acc=29.3%	0.43
H1N1	PB1	P52=K,P741=A	Avian	0.957	(P52=K):Acc=12.2%	(P741=A):Acc=29.3%	0.75
H1N1	PB1	P108=L,P581=E	Avian	0.912	(P108=L):Acc=12.8%	(P581=E):Acc=69.8%	0.499
H1N1	PB2	P65=E,P114=V	Avian	0.9	(P65=E):Acc=25.1%	(P114=V):Acc=12.4%	0.712
H1N1	PB2	P64=M,P684=A	Avian	0.95	(P64=M):Acc=12.1%	(P684=A):Acc=24.9%	0.765
H1N1	PB2	P64=M,P184=T	Avian	0.904	(P64=M):Acc=12.1%	(P184=T):Acc=24.2%	0.723
H1N1	PB2	P453=P,P478=I	Avian	0.946	(P453=P):Acc=35.4%	(P478=I):Acc=11.1%	0.714
H1N1	PB2	P114=V,P147=I	Avian	0.91	(P114=V):Acc=12.4%	(P147=I):Acc=24.4%	0.726
H1N1	PB2	P9=D,P65=E	Avian	0.941	(P9=D):Acc=12.4%	(P65=E):Acc=25.1%	0.753
H1N1	PB2	P65=E,P613=V	Avian	0.937	(P65=E):Acc=25.1%	(P613=V):Acc=12.4%	0.749
H1N1	PB2	P591=Q,P613=V	Avian	0.952	(P591=Q):Acc=25.4%	(P613=V):Acc=12.4%	0.763
H1N1	PB2	P9=D,P453=P	Avian	0.926	(P9=D):Acc=12.4%	(P453=P):Acc=35.4%	0.687
H3N2	M1	P101=R,P115=V	Avian	0.9	(P101=R):Acc=9.4%	(P115=V):Acc=79.2%	0.457
H3N2	M1	P101=R,P121=T	Avian	0.97	(P101=R):Acc=9.4%	(P121=T):Acc=82.6%	0.51
H3N2	M2	P14=G,P28=I	Avian	0.978	(P14=G):Acc=78.1%	(P28=I):Acc=64.9%	0.263
H3N2	M2	P11=T,P31=S	Avian	0.909	(P11=T):Acc=67.1%	(P31=S):Acc=19.9%	0.474
H3N2	M2	P11=T,P18=K	Avian	0.95	(P11=T):Acc=67.1%	(P18=K):Acc=84.9%	0.19
H3N2	M2	P54=R,P55=L	Avian	0.98	(P54=R):Acc=81.6%	(P55=L):Acc=88.9%	0.127
H3N2	M2	P20=S,P31=S	Avian	0.959	(P20=S):Acc=79.0%	(P31=S):Acc=19.9%	0.464
H3N2	M2	P14=G,P54=R	Avian	0.933	(P14=G):Acc=78.1%	(P54=R):Acc=81.6%	0.135
H3N2	NS2	P14=M,P60=S	Avian	0.9	(P14=M):Acc=86.8%	(P60=S):Acc=73.2%	0.1
H3N2	NS2	P14=M,P40=L	Avian	0.973	(P14=M):Acc=86.8%	(P40=L):Acc=50.7%	0.285
H3N2	NS2	P14=M,P57=S	Avian	0.975	(P14=M):Acc=86.8%	(P57=S):Acc=71.2%	0.185
H3N2	NS2	P14=M,P32=I	Avian	0.93	(P14=M):Acc=86.8%	(P32=I):Acc=14.5%	0.424
H3N2	PB1	P121=K,P741=A	Avian	0.984	(P121=K):Acc=9.4%	(P741=A):Acc=75.2%	0.561
H3N2	PB1	P212=L,P375=N	Avian	1	(P212=L):Acc=89.1%	(P375=N):Acc=66.7%	0.221
H3N2	PB1	P212=L,P576=L	Avian	0.929	(P212=L):Acc=89.1%	(P576=L):Acc=13.3%	0.417
H3N2	PB1F2	P16=I,P23=N	Avian	0.909	(P16=I):Acc=39.3%	(P23=N):Acc=70.1%	0.362
H3N2	PB2	P340=R,P368=R	Avian	0.924	(P340=R):Acc=16.5%	(P368=R):Acc=88.1%	0.401
H3N2	PB2	P82=N,P682=G	Avian	0.918	(P82=N):Acc=79.5%	(P682=G):Acc=69.1%	0.175
H3N2	PB2	P82=N,P368=R	Avian	0.917	(P82=N):Acc=79.5%	(P368=R):Acc=88.1%	0.079
H3N2	PB2	P271=A,P340=K	Human	0.992	(P271=A):Acc=99.5%	(P340=K):Acc=95.5%	0.017
H3N2	PB2	P82=N,P292=I	Avian	0.911	(P82=N):Acc=79.5%	(P292=I):Acc=88.5%	0.071
H3N2	PB2	P82=N,P463=I	Avian	0.923	(P82=N):Acc=79.5%	(P463=I):Acc=72.5%	0.163
H3N2	PB2	P82=N,P461=I	Avian	0.903	(P82=N):Acc=79.5%	(P461=I):Acc=24.2%	0.385
H3N2	PB2	P67=I,P82=N	Avian	0.917	(P67=I):Acc=71.4%	(P82=N):Acc=79.5%	0.163
